# Supplementary material for: Dynamics of a Sex-Linked Deleterious Mutation in Populations Subject to Sex Reversal
Source: PLoS One. 2011 Oct 10;6(10):e25362. doi: 10.1371/journal.pone.0025362 (PMC3189978; doi:10.1371/journal.pone.0025362)
Supplement: Material S2 — The R programs. In this .zip file, the R programs used for this study are given. Futher information is available in a readme file within the .zip file. (ZIP) [file pone.0025362.s002.zip › dynamics.rr]

# SOFTWARE FOR CALCULATING THE THEORETICAL ALLELE FREQUENCIES
# Karhunen 2010

###################################
# Auxiliary function for plotting
# Figure 1 of the article
#
plot.auxil = function(freqs, text1="Figure 1"){

	# Knowledge about phenotypes
	haps = read.table("haploids.txt", header=F)
	fenos = create.table(haps)

	# Design vectors
	fs = fenos[,1] # females
	ys = fenos[,2] + fenos[,5]
	xs = (1 - fenos[,2]) + (1 - fenos[,5])
	y_s = fenos[,2]*(1 - fenos[,4]) + fenos[,5]*(1 - fenos[,7])
	x_s = (1 - fenos[,2])*(1 - fenos[,4]) + (1 - fenos[,5])*(1 - fenos[,7])

	# Output
	frat = yrat = y_rat = x_rat = rep(0,nrow(freqs))
	for( i in 1:nrow(freqs) ){
		pt = freqs[i,]
		frat[i] = sum( fs*pt )
		yrat[i] = sum( 0.5*ys*pt ) # 0.5 due to diploidism
		y_rat[i] = sum( y_s*pt ) / sum( ys*pt )
		x_rat[i] = sum( x_s*pt ) / sum( xs*pt )
		}

	# Lg-transformation
	frat = log(frat+10^(-9),base=10)
	yrat = log(yrat+10^(-9),base=10)
	y_rat = log(y_rat+10^(-9),base=10)
	x_rat = log(x_rat+10^(-9),base=10)

	# Plotting
	plot(frat, type='l', xlab="generation", ylab="lg-frequencies", ylim=c(-3,0), xlim=c(0,300), main=text1)
	lines(yrat, col='blue')
	lines(y_rat, col='blue', lty='dashed')
	lines(x_rat, col='red', lty='dashed')

	}
###################################

###################################
# Simulates the frequencies
# with given parameters
#
simulate.inf2 = function(rho,T,ploting=TRUE){

	# Parameters & proportions of phenotypic females
	read.param()
	fVec <<- c(1-rho, rho, 0)

	# Haplotypes, fenotypes & design matrices
	haploids = read.table("haploids.txt",header=F)
	fenotypes = create.table(haploids)
	X = calculate.X(haploids,fenotypes)

	# Matrices
	nFen = nrow(fenotypes)
	S <<- calculate.S(fenotypes)
	R = calculate.R(fenotypes)
	Pi = R %*% (diag(nFen) - S)
	Xf = X[[1]]
	Xm = X[[2]]
	M = calculate.M(haploids)
	Xmf = calculate.Xmf(fenotypes)

	# Initialization
	pt = init.freqs(fenotypes,symm=FALSE)
	maxf = nFen / 2 # no. of female fenotypes
	outPut = pt

	# Time loop
	for( t in 1:T ){
		pt = Pi %*% pt # recombination and selection
		pf = Xf %*% pt # gamete production
		pm = Xm %*% pt
		pf = M %*% pf # mutation
		pm = M %*% pm
		P = pm %*% t(pf) # Hardy-Weinberg
		P = P / sum(P) # renormalization
		pt = c( Xmf %*% c(P) , (diag(nFen/2)-Xmf) %*% c(P) ) # sexing
		outPut = rbind(outPut,pt)
		} 
		 
	if( ploting ){
		windows()
		col1 = "red"
		plot(outPut[,1],type='l',main="Red: female, blue: male",ylab="frequencies of phenotypes",xlab="generation",col=col1, ylim=c(0,0.6))
		for( j in 2:nFen ){
			if( j > maxf ){
				col1 = "blue"
				}
			lines(outPut[,j],col=col1)
			sexRatio = apply(outPut[,1:maxf],1,sum)
			lines(sexRatio)
			}
		}

	return(outPut)
	}
###################################						

###################################
# Initializes population with two options
#
init.freqs = function(fenotypes,symm=FALSE){

	# Symmetric initial values
	if( symm ){
		nFen = nrow(fenotypes)
		pt = rep(1/nFen,nFen)
		}

	# Maximal linkage disequilibrium
	else{	# fkr+Xk+
		tg1 = c(1,0,0,1,0,0,1)
		err1 = apply(fenotypes,1,function(x)sum(abs(x-tg1)))
		tg1 = which(err1==0)
	
		# mXk+YK-
		tg2 = c(0,0,0,1,1,1,0)
		err2 = apply(fenotypes,1,function(x)sum(abs(x-tg2)))
		tg2 = which(err2==0)

		# Initial pt
		pt = 0*fenotypes[,1]
		pt[tg1] = pt[tg2] = 0.5
		}

	return(pt)
	}
###################################

###################################
# Creates fenotypes out of haploid
# haplotypes, generic
#
create.table = function(haploids){

	# Diploid haplotypes
	haploids = as.matrix(haploids[,2:ncol(haploids)])
	nHap = nrow(haploids)
	nloci = ncol(haploids)
	outPut = rep(0,2*nloci)
	for( i in 1:nHap ){
		for( j in 1:nHap ){
			genot = c(haploids[i,],haploids[j,])
			outPut = rbind(outPut,genot)
			}
		}
	outPut = outPut[2:nrow(outPut),]

	# Fenotypes
	fenotypes = rbind(cbind(1,outPut),cbind(0,outPut))
	return(fenotypes)
	}
###################################

###################################
# Calculates the selection differentials
#
calculate.S = function(fenotypes){

	# Initiation & allele count
	females = which(fenotypes[,1]==1)
	males = which(fenotypes[,1]==0)
	Rnumber = apply(fenotypes,1,function(x)(x[3]+x[6]))
	plusNumber = apply(fenotypes,1,function(x)(x[4]+x[7]))
	nFen = nrow(fenotypes)
	Sdir = Ssex = rep(0,nFen)

	# Sex-antagonistic selection
	Ssex[females] = s*Rnumber[females]
	Ssex[males] = s*(2 - Rnumber[males])

	# Directional selection
	Sdir = s_*(2 - plusNumber)

	# Total selection differential
	theta = (1 - Ssex)*(1 - Sdir)
	S = 1 - theta
	S = diag(S)
	return(S)
	}
###################################

###################################
# Calculates the recombination rates
#
calculate.R = function(fenotypes){

	# Jump probabilities
	p0 = l1
	p1 = l1 - l2
	p2 = l2

	# Recombining loci
	loc1 = c(3,6)
	loc2 = c(4,7)

	# Initialization
	nFen = nrow(fenotypes)
	R = matrix(0,nrow=nFen,ncol=nFen)
	females = which(fenotypes[,1]==1)
	relevant = fenotypes[females,]
	nRel = nrow(relevant)
	d = ncol(relevant)

	# Looping
	for( i in 1:nRel ){

		# Recombination in locus 1
		tester = relevant[i,]
		tester[loc1[1]] = relevant[i,loc1[2]]
		tester[loc1[2]] = relevant[i,loc1[1]]
		matches = apply(relevant,1,function(x)length(which(x==tester)))
		j = which(matches==d)
		R[j,i] = R[j,i] + p1 # note, indices this way	

		# Recombination in locus 2
		tester = relevant[i,]
		tester[loc2[1]] = relevant[i,loc2[2]]
		tester[loc2[2]] = relevant[i,loc2[1]]
		matches = apply(relevant,1,function(x)length(which(x==tester)))
		j = which(matches==d)
		R[j,i] = R[j,i] + p1 # note, indices this way

		# Recombination in both loci
		tester = relevant[i,]
		tester[loc1[1]] = relevant[i,loc1[2]]
		tester[loc1[2]] = relevant[i,loc1[1]]
		tester[loc2[1]] = relevant[i,loc2[2]]
		tester[loc2[2]] = relevant[i,loc2[1]]
		matches = apply(relevant,1,function(x)length(which(x==tester)))
		j = which(matches==d)
		R[j,i] = R[j,i] + p2 # note, indices this way

		}

	# Rate of not recombining
	totRec = apply(R,2,sum)
	stay = 1 - totRec
	diag(R) = diag(R) + stay

	return(R)
	}
###################################

###################################
# Calculates the design matrices
#
calculate.X = function(haploids,fenotypes){

	# Initialization
	haploids = as.matrix(haploids[,2:ncol(haploids)])
	nHap = nrow(haploids)
	nFen = nrow(fenotypes)
	X = matrix(0,ncol=nFen,nrow=nHap)

	# Pointers
	chr1 = 2:4
	chr2 = 5:7
	nloci = 3
	females = which(fenotypes[,1]==1)
	males = which(fenotypes[,1]==0)

	# Looping
	for( i in 1:nHap ){
		genot = haploids[i,]
		chr1match = apply(fenotypes[,chr1],1,function(x)length(which(x==genot)))
		chr2match = apply(fenotypes[,chr2],1,function(x)length(which(x==genot)))
		X[i,which(chr1match==nloci)] = X[i,which(chr1match==nloci)] + 1
		X[i,which(chr2match==nloci)] = X[i,which(chr2match==nloci)] + 1				
		}

	# Making gamete-specific design matrices
	Xf = Xm = X
	Xf[,males] = 0
	Xm[,females] = 0

	# Design vector for Y chromosomes - NOT USED IN SIMULATION
	Ynumber = fenotypes[,2] + fenotypes[,5]
	Yminus = 0*Ynumber
	for( i in 1:nFen ){
		if( fenotypes[i,2]==1 && fenotypes[i,4]==0 ){
			Yminus[i] = Yminus[i] + 1
			}
		if( fenotypes[i,5]==1 && fenotypes[i,7]==0 ){
			Yminus[i] = Yminus[i] + 1
			}
		}

	outPut = as.list(1:3)
	outPut[[1]] = Xf
	outPut[[2]] = Xm
	outPut[[3]] = as.list(1:2)
	outPut[[3]][[1]] = Yminus
	outPut[[3]][[2]] = Ynumber
	return(outPut)
	}
###################################

###################################
# Calculates the sexing matrix
#
calculate.Xmf = function(fenotypes){
	diploids = fenotypes[1:(nrow(fenotypes)/2),2:ncol(fenotypes)]
	SDL1 = 1
	SDL2 = 4
	Ynumber = diploids[,SDL1] + diploids[,SDL2]
	Xmf = fVec[1+Ynumber]
	Xmf = diag(Xmf)
	return(Xmf)
	}
###################################

###################################
# Calculates the mutation rates
#
calculate.M = function(haploids){

	# Initialization
	nHap = nrow(haploids)
	haploids = as.matrix(haploids[,2:ncol(haploids)])
	M = matrix(0,ncol=nHap,nrow=nHap)
	d = ncol(haploids)

	# Mutation probabilities
	p0 = mu
	p1 = mu - mu^2
	p2 = mu^2	

	# Mutating loci
	loc1 = 2
	loc2 = 3
	
	# Looping
	for( i in 1:nHap ){

		# Mutation in locus K/k
		tester = haploids[i,]
		tester[loc1] = 1 - tester[loc1]
		# tester[loc1] = 0 # one-way mutation
		matches = apply(haploids,1,function(x)length(which(x==tester)))
		j = which(matches==d)
		M[j,i] = M[j,i] + p1 # indices this way!			

		# Mutation in locus +/-
		tester = haploids[i,]
		# tester[loc2] = 1 - tester[loc2]
		tester[loc2] = 0 # one way
		matches = apply(haploids,1,function(x)length(which(x==tester)))
		j = which(matches==d)
		M[j,i] = M[j,i] + p1 # indices this way!		

		# Mutation in both loci
		tester = haploids[i,]
		tester[loc1] = 1 - tester[loc1]
		tester[loc2] = 0 # one way
		matches = apply(haploids,1,function(x)length(which(x==tester)))
		j = which(matches==d)
		M[j,i] = M[j,i] + p2 # indices this way!
		}

	# Rate of not mutating
	totMut = apply(M,2,sum)
	stay = 1 - totMut
	diag(M) = diag(M) + stay
	return(M)
	}		
###################################

###################################
# Reads parameters and sets them global
#
read.param = function(){
	param = as.matrix(read.table("param.txt",header=F))
	param = as.numeric(param[,2])
	mu <<- param[1] # mutation rate
	l1 <<- param[2] # probability of one recombination
	l2 <<- l1^2 # probability of two recombinations; no K/+ linkage
	s <<- param[3] # sex-antagonistic selection
	s_ <<- param[4]	# directional selection
	n0 = param[5]	# NOT NEEDED
	r0 = param[6]	# NOT NEEDED
	K = 2*n0 # NOT NEEDED
	}
###################################
