# Supplementary material for: Dynamics of a Sex-Linked Deleterious Mutation in Populations Subject to Sex Reversal
Source: PLoS One. 2011 Oct 10;6(10):e25362. doi: 10.1371/journal.pone.0025362 (PMC3189978; doi:10.1371/journal.pone.0025362)
Supplement: Material S2 — The R programs. In this .zip file, the R programs used for this study are given. Futher information is available in a readme file within the .zip file. (ZIP) [file pone.0025362.s002.zip › fecundity.rr]

# SOFTWARE FOR SIMULATING FECUNDITY SELECTION IN FINITE POPULATIONS
# Karhunen 2010

# Generates replicates of a finite population
#
rep.pop = function(rho,T,nMC){

	# Proportion of phenotypic females
	fVec <<- c(1-rho, rho, 0)

	# Input & output
	read.param()
	output = as.list(1:2)
	output[[1]] = output[[2]] = matrix(0,nrow=nMC,ncol=T+1)

	# Simulation
	for( i in 1:nMC ){
		print(paste("replicate",i),quote=F)
		realiz = simulate.finite(T,param,rho,s_,haploids,n0,showProgress=FALSE)
		pY_ = (realiz[[1]][,6] + realiz[[1]][,8]) / apply(realiz[[1]][,5:8],1,sum)
		nt = realiz[[2]]
		output[[1]][i,] = pY_
		output[[2]][i,] = nt
		}

	return(output)
	}

# Simulates gene frequencies in a finite population
#
simulate.finite = function(T,param,rho,s_,haploids,n0,showProgress=FALSE){

	# Initialization
	haploids = read.table("haploids.txt",header=FALSE)
	haploids = as.matrix(haploids[,2:ncol(haploids)])
	nloci2 <<- ncol(haploids)
	indivs = init.freqs(n0,haploids,symm=FALSE)
	outPut = as.list(1:2)
	outPut[[1]] = pt = calculate.freqs(indivs,haploids)
	outPut[[2]] = nt = ncol(indivs)
	
		# Time loop
		for( t in 1:T ){

		# Random sexes
		if( nt > 0 ){ # do not try to sex extinct population
			sexVec = sex(indivs,fVec)
			females = which(sexVec==0)
			males = which(sexVec==1)
			}

		# Check that population can breed
		if( length(males)>0 && length(females)>0 ){
			
			# Selection differentials
			selVec = selection.indivs(indivs,sexVec,s,s_)
			nt = length(selVec)

			# Reproductive potential of females
			rf = 2*r0*(1 - selVec[females])

			# Sire probability etc. for help
			nKids = sireProbs = rep(0,nt)
			nKids[females] = rf
			sireProbs[males] = 1 / length(males)

			# Random mating
			offspring = matrix(indivs[,1],ncol=1) # initialization
			for( i in 1:nt ){
				sire = sample(1:nt,1,prob=sireProbs,replace=TRUE)
				ri = nKids[i]*(1 - selVec[sire])
				sire = indivs[,sire]
				nn = rpois(1,ri) # Poisson reproduction
				if( nn > 0 ){
					dam = indivs[,i]
					for( j in 1:nn ){ # shared sires
						offspring = cbind(offspring,breed(dam,sire,l1,l2,mu))
						}
					}
				}

			ntt = ncol(offspring)
			if( ntt>1 ){
				offspring = matrix(offspring[,2:ntt],ncol=(ntt-1))
				}
			
			# Carrying capacity
			indivs = offspring
			if( ncol(indivs) > K ){
				survivors = sample(1:ncol(indivs),K,replace=FALSE)
				indivs = indivs[,survivors]
				}

			# Summary statistics
			nt = ncol(indivs)
			pt = calculate.freqs(indivs,haploids)

			}

		# If population cannot breed
		else{	nt = 0
			pt = 0*pt
			}			

		# Data out
		outPut[[1]] = rbind(outPut[[1]],pt)
		outPut[[2]] = c(outPut[[2]],nt)
		}

	return(outPut)
	}

# Selection differentials for individuals
#
selection.indivs = function(indivs,sexVec,s,s_){

	# Quite ad hoc
	SDL1 = 1
	nloci = nrow(indivs) / 2
	SDL2 = 1 + nloci
	sVec = theta1 = theta2 = 0*indivs[1,]
	dams = which(sexVec==0)
	sires = which(sexVec==1)

	# Numbers of interesting alleles
	Rnumber = indivs[SDL1+1,] + indivs[SDL2+1,]
	plusNumber = indivs[SDL1+2,] + indivs[SDL2+2,]

	# Relative fitnesses
	theta1[dams] = 1 - s*Rnumber[dams]
	theta1[sires] = 1 - s*(2 - Rnumber[sires])
	theta2 = 1 - s_*(2 - plusNumber)

	# Selection differentials
	sVec = 1 - theta1*theta2
	return(sVec)
	}

# Breeds dam and sire with given parameters
#
breed = function(dam,sire,l1,l2,mu){

	# Randomizing gametes
	nloci = length(dam) / 2
	if( sample(0:1,1)==0 ){
		damGamete = dam[1:nloci]
		damComplement = dam[(nloci+1):(2*nloci)]
		}
	else{	damGamete = dam[(nloci+1):(2*nloci)]
		damComplement = dam[1:nloci]
		}
	if( sample(0:1,1)==0 ){
		sireGamete = sire[1:nloci]
		}
		else{	sireGamete = sire[(nloci+1):(2*nloci)]
		}

	# Ad-hoc recombination in maternal loci 2 and 3
	if( runif(1,0,1) < l1 ){
		damGamete[2] = damComplement[2]
		}
	if( runif(1,0,1) < l1 ){
		damGamete[3] = damComplement[3]
		}
						
	# Mutation, K/k locus
	mut1 = runif(2,0,1)
	mut2 = runif(2,0,1)
	if( mut1[1] < mu ){
		damGamete[2] = 1 - damGamete[2]
		}
	if( mut2[1] < mu ){
		sireGamete[2] = 1 - sireGamete[2]
		}

	# Mutation, +/- locus
	if( mut1[2] < mu ){
		damGamete[3] = 0
		}
	if( mut2[2] < mu ){
		sireGamete[3] = 0
		}

	# Fertilization
	genotype = c(damGamete,sireGamete)
	return(genotype)
	}

# Calculates gene frequencies, obscure but optimized
#
calculate.freqs = function(indivs,haploids){
	nHap = nrow(haploids)
	compPt = rep(0,nHap) # frequencies of complements
	genot = cbind(indivs[1:nloci2,],indivs[(nloci2+1):(2*nloci2),])
	nt = nrow(genot)
	for( i in 1:nHap ){
		hap = haploids[i,]
		errorCount = apply(abs(genot-hap),2,sum)
		compPt[i] = sum(ceiling(errorCount / nt))
		}
	nn = ncol(genot)
	compPt = compPt / nn
	pt = 1 - compPt
	return(pt)
	}

# Initializes population with two options
#
init.freqs = function(n0,haploids,symm=FALSE){

	# Random initial state
	if( symm ){
		nHap = nrow(haploids)
		dna = sample(0:1,2*nHap*n0,replace=TRUE)
		indivs = matrix(dna,ncol=n0)
		}

	# Complete linkage disequilibrium
	else{	# Xk+
		Xhaplo = c(0,0,1)
		indivs = matrix(Xhaplo,nrow=6,ncol=n0)

		# YK-
		Yhaplo = c(1,1,0)
		maleno = ceiling(n0/2)
		indivs[1:3,1:maleno] = matrix(Yhaplo,ncol=maleno,nrow=3)
		}

	return(indivs)
	}

# Randomizes phenotypic sex for individual-based simulations
#
sex = function(indivs,fVec){

	# Ad hoc position of sex-determining loci
	nloci = nrow(indivs) / 2
	SDL1 = 1
	SDL2 = 1 + nloci
	
	# Numbers of Y chromosomes
	Yvec = indivs[SDL1,] + indivs[SDL2,]

	# Sexing
	nt = ncol(indivs)
	sexVec = rep(0,nt)
	fProp = fVec[Yvec+1]
	for( i in 1:nt ){
		sexVec[i] = sample(0:1,1,prob=c(fProp[i],1-fProp[i]))
		}
	
	return(sexVec)
	}

# Poisson generator that handles 0 rates
#
rpois2 = function(poPar){
	X = poPar
	nonZeros = which(X>0)
	X[nonZeros] = rpois(length(nonZeros),X[nonZeros])
	return(X)
	}

# Reads parameters and sets them global
#
read.param = function(){
	param = as.matrix(read.table("param.txt",header=F))
	param = as.numeric(param[,2])
	mu <<- param[1] # mutation rate
	l1 <<- param[2] # probability of one recombination
	l2 <<- l1^2 # probability of two recombinations; no K/+ linkage
	s <<- param[3] # sex-antagonistic selection
	s_ <<- param[4]	# directional selection
	n0 <<- param[5]	# initial size
	r0 <<- param[6]	# maximal growth rate
	K <<- 2*n0 # carrying capacity
	}	
