# Supplementary material for: Dynamics of a Sex-Linked Deleterious Mutation in Populations Subject to Sex Reversal
Source: PLoS One. 2011 Oct 10;6(10):e25362. doi: 10.1371/journal.pone.0025362 (PMC3189978; doi:10.1371/journal.pone.0025362)
Supplement: Material S2 — The R programs. In this .zip file, the R programs used for this study are given. Futher information is available in a readme file within the .zip file. (ZIP) [file pone.0025362.s002.zip › haploids.txt]

Xk+ 0 0 1
Xk- 0 0 0
XK+ 0 1 1
XK- 0 1 0
Yk+ 1 0 1
Yk- 1 0 0
YK+ 1 1 1
YK- 1 1 0
