# Supplementary material for: Dynamics of a Sex-Linked Deleterious Mutation in Populations Subject to Sex Reversal
Source: PLoS One. 2011 Oct 10;6(10):e25362. doi: 10.1371/journal.pone.0025362 (PMC3189978; doi:10.1371/journal.pone.0025362)
Supplement: Material S2 — The R programs. In this .zip file, the R programs used for this study are given. Futher information is available in a readme file within the .zip file. (ZIP) [file pone.0025362.s002.zip › param.txt]

mu 0.0001
r 0.25
s 0.05
s_ 0.05
n0 200
r0 1.1
