# Supplementary material for: Dynamics of a Sex-Linked Deleterious Mutation in Populations Subject to Sex Reversal
Source: PLoS One. 2011 Oct 10;6(10):e25362. doi: 10.1371/journal.pone.0025362 (PMC3189978; doi:10.1371/journal.pone.0025362)
Supplement: Material S2 — The R programs. In this .zip file, the R programs used for this study are given. Futher information is available in a readme file within the .zip file. (ZIP) [file pone.0025362.s002.zip › README.txt]

############################################################################################
##                                                                                        ##
##  SUPPLEMENTARY MATERIAL S2                                                             ##
##  Dynamics of a sex-linked deleterious mutation in populations subject to sex reversal  ##
##                                                                                        ##       
##  Karhunen M, 2011                                                                      ##
##                                                                                        ##
############################################################################################


Here are the R codes used for writing the article, for you to play around.


dynamics.rr
-	calculates the theoretical/expected allele frequencies
-	main program 'simulate.inf2', requires rate of sex reversal (rho) and no. of generations (T)
-	requires input files 'param.txt' and 'haploids.txt'

fecundity.rr
-	simulates fecundity selection
-	main program 'rep.pop', requires rate of sex reversal (rho), no. of generations (T) and no. of replicates (nMC)
-	requires input files 'param.txt' and 'haploids.txt'

survival.rr
-	simulates survival selection
-	main program 'rep.pop', requires rate of sex reversal (rho), no. of generations (T) and no. of replicates (nMC)
-	requires input files 'param.txt' and 'haploids.txt'

sexual.rr
-	simulates competition in pair formation; not included in the article
-	not consistent with the theory, because theta_i is not the expected relative number of offspring
-	main program 'rep.pop', requires rate of sex reversal (rho), no. of generations (T) and no. of replicates (nMC)
-	requires input files 'param.txt' and 'haploids.txt'

param.txt
-	table for parameter values
	mutation rate   0 <= mu <= 1
	recombination rate   0 <= r <= 1
	sex-antagonistic selection   0 <= s <= 0.5
	directional selection   0 <= s_ <= 0.5
	initial population size   n0 > 0
	optimal growth rate   r0 > 0

haploids.txt
-	table of haploid haplotypes, should be hard-coded
